# Supplementary material for: Beyond Variant Evolution: Structurally and Functionally Conserved Regions in the 5′UTR of SARS-CoV-2 as Resilient Antiviral Targets
Source: Biomedicines. 2026 Mar 10;14(3):622. doi: 10.3390/biomedicines14030622 (PMC13024171; doi:10.3390/biomedicines14030622)
Supplement: Supplementary file 1 [file biomedicines-14-00622-s001.zip]

Archive with 1 entries (1 files):
- biomedicines-4094480-supplementary.pdf
